# Supplementary material for: Insect Diversity in Pinus sylvestris Forest Stands Damaged by Lymantria monacha
Source: Insects. 2024 Mar 17;15(3):200. doi: 10.3390/insects15030200 (PMC10970740; doi:10.3390/insects15030200)
Supplement: Supplementary file 1 [file insects-15-00200-s001.zip › Supplementary_Table_S1.xlsx]

## Sheet: Sheet1
Supplementary Table S1. Relative abundance (%) of epigeal insects in Pinus sylvestris in Lithuania.
		Relative abundance of insect individuals, %
		Neringa				Kapčiamiestis				Marcinkonys				Treated All	Untreated All	Total All
		Treated		Untreated		Treated		Untreated		Treated		Untreated
Order	Species	N1T	N2T	N1U	N2U	K1T	K2T	K1U	K2U	M1T	M2T	M1U	M2U
Hymenoptera	Formica rufa	93.144	7.98085	4.97738	14.5594	0.646552	6.52921	26.6949	4.77223	54.0678	37.4468	48.7153	5.42986	36.2329	24.523	31.6366
Hymenoptera	Myrmica rubra	1.95886	87.7893	23.7557	46.3602	2.37069	17.0103	7.83898	9.32755	7.62712	2.76596	7.39979	1.35747	29.4064	13.4629	23.1484
Coleoptera	Carabus arcensis	0.0979432	0.319234	1.13122	2.68199	28.2328	5.32646	20.7627	25.1627	23.3898	20.6383	34.7379	57.0136	9.17808	24.3816	15.1456
Coleoptera	Geotrupes stercorosus	0.0979432	0.399042	0.452489	-	18.1034	11.3402	12.2881	20.1735	1.01695	2.55319	1.95272	-	3.9726	6.07774	4.79889
Coleoptera	Pterostichus niger	-	0.319234	17.1946	0.766284	10.1293	9.10653	7.20339	3.47072	0.847458	2.76596	0.61665	-	2.78539	4.73498	3.55062
Coleoptera	Strophosomus capitatum	0.391773	0.159617	0.678733	2.29885	10.9914	7.21649	5.72034	9.54447	0.169492	10.4255	0.822199	8.1448	3.40183	3.74558	3.53675
Coleoptera	Calathus micropterus	0.881489	0.0798085	1.35747	21.8391	2.15517	8.59107	5.08475	7.37527	2.37288	6.59574	0.20555	1.80995	2.62557	4.48763	3.35645
Coleoptera	Hylobius abietis	-	0.319234	1.35747	4.98084	0.215517	3.43643	1.48305	0.867679	3.22034	7.44681	0.719424	3.16742	1.80365	1.55477	1.70596
Coleoptera	Carabus violeaceus	0.29383	0.0798085	5.42986	-	4.09483	5.32646	1.27119	2.60304	0.847458	0.638298	0.61665	3.16742	1.41553	1.94346	1.62275
Coleoptera	Calathus errathus	0.195886	0.159617	3.84615	-	-	10.9966	1.27119	1.95228	0.169492	0.851064	0.102775	-	1.66667	1.16608	1.47018
Coleoptera	Pterostichus oblongopunctatum	0.0979432	0.0798085	0.452489	1.14943	4.9569	3.95189	1.27119	2.38612	1.52542	1.2766	0.4111	-	1.43836	0.918728	1.2344
Coleoptera	Staphylinus erythropterus	0.195886	-	11.086	-	2.15517	0.515464	0.211864	-	-	0.425532	0.102775	-	0.388128	1.80212	0.943135
Hymenoptera	Lasius sp.	-	1.03751	3.39367	-	-	2.74914	0.211864	0.650759	-	-	-	-	0.6621	0.671378	0.665742
Coleoptera	Geotrupes vernalis	0.195886	-	4.0724	-	0.431034	0.171821	0.211864	1.51844	1.35593	0.212766	0.20555	1.35747	0.319635	1.09541	0.624133
Coleoptera	Pterostichus atterimus	-	-	0.226244	-	6.89655	0.343643	0.635593	0.867679	-	-	-	-	0.776256	0.282686	0.582524
Coleoptera	Carabus hortensis	0.783546	0.159617	4.52489	0.383142	-	-	-	1.73536	-	-	-	-	0.228311	1.02473	0.540915
Dictyoptera	Ectobius sylvestris	-	0.0798085	0.452489	-	0.646552	0.859107	1.27119	0.650759	0.338983	0.638298	0.719424	0.452489	0.319635	0.671378	0.457698
Tysanura	Machilidae sp.	-	-	-	-	2.80172	0.171821	1.69492	-	-	0.638298	0.102775	-	0.388128	0.318021	0.36061
Hymenoptera	Mutilla europea	-	-	4.75113	-	0.431034	-	-	-	-	-	-	-	0.0456621	0.742049	0.319001
Coleoptera	Harpalus rufipes Deg.	0.29383	-	1.58371	-	0.215517	0.515464	1.05932	-	0.508475	-	-	-	0.228311	0.424028	0.305132
Coleoptera	Prosternon teselatum	0.0979432	0.0798085	1.35747	-	-	0.171821	0.211864	0.433839	-	-	0.102775	3.61991	0.0684932	0.636042	0.291262
Coleoptera	Staphylinidae sp.	-	0.0798085	0.226244	2.29885	0.215517	0.343643	-	0.867679	-	0.212766	0.308325	0.452489	0.114155	0.530035	0.277393
Coleoptera	Brachyderes incanus	0.0979432	0.0798085	-	-	0.215517	0.343643	-	0.21692	0.169492	0.638298	0.4111	1.80995	0.205479	0.318021	0.249653
Diptera	Tachinidae sp.	0.195886	-	0.226244	0.383142	0.215517	0.687285	0.423729	-	-	0.638298	0.20555	0.452489	0.228311	0.24735	0.235784
Coleoptera	Selatosomus aeneus	-	-	-	-	0.862069	0.515464	0.635593	0.21692	-	0.212766	-	1.35747	0.182648	0.24735	0.208044
Coleoptera	Carabus glabratus	0.0979432	-	-	-	0.431034	0.687285	0.211864	0.867679	-	0.425532	-	-	0.205479	0.176678	0.194175
Coleoptera	Necrophorus vespilloides	-	-	2.0362	-	0.431034	-	-	-	0.338983	-	-	-	0.0913242	0.318021	0.180305
Coleoptera	Cardiophorus ruficollis	-	-	-	-	-	-	0.211864	0.867679	-	0.212766	0.20555	0.904977	0.0228311	0.318021	0.138696
Coleoptera	Clivina fossor	-	-	-	0.383142	0.215517	0.171821	0.211864	0.433839	-	0.638298	0.102775	-	0.114155	0.176678	0.138696
Hemiptera	Gastrodes abietum	0.195886	-	-	-	-	-	0.423729	0.433839	-	0.425532	-	-	0.0913242	0.141343	0.110957
Coleoptera	Pterostichus lepidus	0.0979432	-	-	-	0.215517	-	-	-	0.338983	-	-	1.80995	0.0913242	0.141343	0.110957
Coleoptera	Amara sp.	-	0.159617	0.904977	-	0.215517	-	-	-	-	-	-	-	0.0684932	0.141343	0.0970874
Coleoptera	Carabidae sp.	-	-	0.226244	-	0.215517	0.343643	0.211864	0.21692	0.169492	-	-	-	0.0913242	0.106007	0.0970874
Coleoptera	Nebria brevicollis	-	0.159617	0.452489	-	-	0.343643	-	0.21692	-	-	-	-	0.0913242	0.106007	0.0970874
Coleoptera	Dolopius marginatus	-	-	-	-	-	0.515464	0.423729	-	-	-	0.102775	-	0.0684932	0.106007	0.0832178
Coleoptera	Lampyris noctiluca	-	-	-	-	0.646552	-	0.423729	-	-	-	0.102775	-	0.0684932	0.106007	0.0832178
Coleoptera	Hylastes ater Hbst.	-	-	0.226244	0.383142	-	-	-	0.21692	0.169492	-	0.102775	-	0.0228311	0.141343	0.0693481
Hymenoptera	Ichneomonidae sp.	-	-	-	-	-	-	-	0.21692	-	0.212766	0.20555	0.452489	0.0228311	0.141343	0.0693481
Coleoptera	Sericus brunneus	-	-	-	-	-	-	-	-	-	0.212766	-	1.80995	0.0228311	0.141343	0.0693481
Coleoptera	Spondylis buprestoides	-	0.159617	-	-	-	0.343643	-	-	0.169492	-	-	-	0.114155	-	0.0693481
Coleoptera	Athous subfuscus	-	-	-	-	0.215517	-	-	-	-	-	0.102775	0.904977	0.0228311	0.106007	0.0554785
Coleoptera	Cychrus caraboides	-	0.159617	0.226244	-	-	0.171821	-	-	-	-	-	-	0.0684932	0.0353357	0.0554785
Coleoptera	Lacon murinus	-	-	0.226244	-	-	-	-	-	-	0.212766	0.20555	-	0.0228311	0.106007	0.0554785
Coleoptera	Philopedon plagiatum	0.0979432	-	0.678733	-	-	-	-	-	-	-	-	-	0.0228311	0.106007	0.0554785
Coleoptera	Pterostichus cupreus	-	-	0.678733	-	-	-	0.211864	-	-	-	-	-	-	0.141343	0.0554785
Diptera	Asilidae sp.	-	-	-	-	-	0.171821	-	0.21692	-	0.212766	-	-	0.0456621	0.0353357	0.0416089
Coleoptera	Byrrhus pustulatus	-	-	-	-	-	-	-	-	-	0.212766	0.102775	0.452489	0.0228311	0.0706714	0.0416089
Coleoptera	Carabus coriaceus	-	-	-	-	-	-	-	-	0.338983	-	0.102775	-	0.0456621	0.0353357	0.0416089
Coleoptera	Crypticus quisquilius	-	-	-	-	-	-	-	-	0.169492	-	-	0.904977	0.0228311	0.0706714	0.0416089
Coleoptera	Hylobius pinastri	-	-	-	-	-	-	0.211864	-	0.338983	-	-	-	0.0456621	0.0353357	0.0416089
Coleoptera	Melanotus erythropus	-	-	-	-	-	-	-	0.21692	-	-	-	0.904977	-	0.106007	0.0416089
Neuroptera	Myrmeleon formicarius	-	-	-	-	-	-	-	0.433839	-	-	-	0.452489	-	0.106007	0.0416089
Coleoptera	Silpha carinata	-	-	0.678733	-	-	-	-	-	-	-	-	-	-	0.106007	0.0416089
Diptera	Sirphidae sp.	0.0979432	-	0.226244	0.383142	-	-	-	-	-	-	-	-	0.0228311	0.0706714	0.0416089
Coleoptera	Elater baltiatus	-	-	-	-	-	0.171821	-	-	-	-	-	0.452489	0.0228311	0.0353357	0.0277393
Coleoptera	Necrophorus investigator	-	-	-	-	-	0.171821	-	-	0.169492	-	-	-	0.0456621	-	0.0277393
Coleoptera	Otiorhynchus ovatus	-	-	-	-	-	-	-	0.433839	-	-	-	-	-	0.0706714	0.0277393
Coleoptera	Otiorhynchus raucus	0.0979432	-	0.226244	-	-	-	-	-	-	-	-	-	0.0228311	0.0353357	0.0277393
Coleoptera	Pseudocistela ceramboides	-	-	-	-	-	-	-	-	-	-	-	0.904977	-	0.0706714	0.0277393
Coleoptera	Rhyncolus ater	-	-	-	-	-	-	-	0.433839	-	-	-	-	-	0.0706714	0.0277393
Coleoptera	Aphodius distinctus	-	-	-	-	0.215517	-	-	-	-	-	-	-	0.0228311	-	0.0138696
Hymenoptera	Bombus sp.	-	-	0.226244	-	-	-	-	-	-	-	-	-	-	0.0353357	0.0138696
Coleoptera	Carabus convexus	-	-	-	0.383142	-	-	-	-	-	-	-	-	-	0.0353357	0.0138696
Coleoptera	Carabus nemoralis	-	0.0798085	-	-	-	-	-	-	-	-	-	-	0.0228311	-	0.0138696
Hymenoptera	Chrysis ignita	0.0979432	-	-	-	-	-	-	-	-	-	-	-	0.0228311	-	0.0138696
Coleoptera	Cicindela sylvatica	-	-	-	-	-	0.171821	-	-	-	-	-	-	0.0228311	-	0.0138696
Coleoptera	Coccinella septenpunctata	-	-	0.226244	-	-	-	-	-	-	-	-	-	-	0.0353357	0.0138696
Coleoptera	Dictyoptera aurora	-	-	-	-	-	-	-	-	-	-	0.102775	-	-	0.0353357	0.0138696
Coleoptera	Lagria hirta	-	-	-	-	-	-	-	-	-	0.212766	-	-	0.0228311	-	0.0138696
Coleoptera	Loricera pilicornis	-	-	-	0.383142	-	-	-	-	-	-	-	-	-	0.0353357	0.0138696
Coleoptera	Melolontha hippocastani	-	-	-	-	0.215517	-	-	-	-	-	-	-	0.0228311	-	0.0138696
Coleoptera	Morychus aeneus	-	-	-	-	-	0.171821	-	-	-	-	-	-	0.0228311	-	0.0138696
Coleoptera	Necrophorus vespillo	-	-	0.226244	-	-	-	-	-	-	-	-	-	-	0.0353357	0.0138696
Coleoptera	Notoxus monocerus	-	-	-	-	-	-	-	-	0.169492	-	-	-	0.0228311	-	0.0138696
Coleoptera	Ocypus sp.	0.0979432	-	-	-	-	-	-	-	-	-	-	-	0.0228311	-	0.0138696
Coleoptera	Opatrum sabulosum	-	-	-	0.383142	-	-	-	-	-	-	-	-	-	0.0353357	0.0138696
Lepidoptera	Phalera bucephala	-	-	-	-	-	0.171821	-	-	-	-	-	-	0.0228311	-	0.0138696
Coleoptera	Philothus sp.	0.0979432	-	-	-	-	-	-	-	-	-	-	-	0.0228311	-	0.0138696
Coleoptera	Prionus coriarius	-	-	-	-	-	-	-	-	-	-	-	0.452489	-	0.0353357	0.0138696
Hymenoptera	Sphecidae sp.	-	-	-	-	-	0.171821	-	-	-	-	-	-	0.0228311	-	0.0138696
Coleoptera	Triplax russica	-	0.0798085	-	-	-	-	-	-	-	-	-	-	0.0228311	-	0.0138696
Hymenoptera	Vespide sp.	-	-	-	-	-	-	-	-	-	-	0.102775	-	-	0.0353357	0.0138696
