# Supplementary material for: Insect Diversity in Pinus sylvestris Forest Stands Damaged by Lymantria monacha
Source: Insects. 2024 Mar 17;15(3):200. doi: 10.3390/insects15030200 (PMC10970740; doi:10.3390/insects15030200)
Supplement: Supplementary file 1 [file insects-15-00200-s001.zip › Supplementary_Table_S2.xlsx]

## Sheet: Sheet1
Supplementary Table S2. Relative abundance (%) of arboreal insects in Pinus sylvestris in Lithuania.
		Relative abundance of insect individuals, %
		Neringa				Kapčiamiestis				Marcinkonys				Treated All	Untreated All	Total All
		Treated		Untreated		Treated		Untreated		Treated		Untreated
Order	Species	N1T	N2T	N1U	N2U	K1T	K2T	K1U	K2U	M1T	M2T	M1U	M2U
Hemiptera	Psyllidae sp.	35.4839	-	4.22535	-	8.77193	56.1404	9.61538	2.6087	5.12821	-	9.09091	10	27.3684	5.13393	15.3382
Hymenoptera	Lasius sp.	1.07527	23.5294	7.04225	27.7108	12.2807	0.877193	3.84615	48.6957	7.69231	2.32558	6.49351	4	5.52632	20.7589	13.7681
Hymenoptera	Formica rufa	26.8817	-	23.9437	32.5301	1.75439	-	15.3846	9.56522	-	-	18.1818	-	6.84211	17.1875	12.4396
Hymenoptera	Ichneomonidae sp.	10.7527	14.7059	14.0845	12.0482	7.01754	6.14035	9.61538	4.34783	17.9487	9.30233	15.5844	16	9.73684	11.1607	10.5072
Hemiptera	Cinara sp.	4.30108	-	4.22535	3.61446	15.7895	4.38596	15.3846	6.08696	30.7692	11.6279	15.5844	16	9.21053	9.15179	9.17874
Coleoptera	Strophosomus capitatus	4.30108	-	-	2.40964	10.5263	2.63158	9.61538	4.34783	2.5641	41.8605	2.5974	10	8.42105	4.24107	6.15942
Hymenoptera	Myrmica rubra	-	11.7647	28.169	1.20482	5.26316	-	5.76923	5.21739	-	9.30233	5.19481	8	2.89474	8.48214	5.91787
Coleoptera	Adalia bipunctata	1.07527	2.94118	-	10.8434	-	4.38596	1.92308	-	7.69231	-	-	-	2.63158	2.23214	2.41546
Coleoptera	Scymnus suturalis	2.15054	8.82353	-	-	-	0.877193	1.92308	0.869565	-	4.65116	9.09091	4	2.10526	2.45536	2.29469
Hemiptera	Miridae sp.	2.15054	14.7059	-	-	8.77193	0.877193	-	1.73913	-	-	2.5974	2	3.42105	1.11607	2.17391
Hemiptera	Stenodema laevigata	3.22581	-	2.8169	-	1.75439	0.877193	1.92308	3.47826	-	2.32558	-	2	1.57895	1.78571	1.69082
Hemiptera	Aleyrodidae sp.	-	-	-	1.20482	-	1.75439	-	2.6087	7.69231	-	-	-	1.31579	0.892857	1.08696
Orthoptera	Barbitistes constrictus	-	2.94118	-	-	10.5263	0.877193	1.92308	-	-	-	-	-	2.10526	0.223214	1.08696
Coleoptera	Brachonyx pineti	-	-	1.40845	-	1.75439	5.26316	-	0.869565	-	-	-	-	1.84211	0.446429	1.08696
Diptera	Tachinidae sp.	-	-	-	-	-	1.75439	9.61538	-	-	-	-	2	0.526316	1.33929	0.966184
Hemiptera	Cicadellidae sp.	-	-	4.22535	-	-	-	1.92308	0.869565	-	2.32558	1.2987	2	0.263158	1.5625	0.966184
Diptera	Asilidae sp.	3.22581	-	-	-	1.75439	-	-	-	2.5641	-	1.2987	-	1.31579	0.223214	0.724638
Neuroptera	Hemerobius nitidulus	-	5.88235	-	-	-	-	-	-	2.5641	-	2.5974	2	0.789474	0.669643	0.724638
Coleoptera	Prosternon teselatum	-	-	-	1.20482	-	0.877193	-	0.869565	2.5641	-	2.5974	-	0.526316	0.892857	0.724638
Coleoptera	Brachyderes incanus	-	-	-	-	-	-	-	1.73913	-	-	-	6	-	1.11607	0.603865
Lepidoptera	Bupalus piniarius	1.07527	-	1.40845	-	-	0.877193	1.92308	-	-	-	1.2987	-	0.526316	0.669643	0.603865
Neuroptera	Chrysopa perla	1.07527	-	1.40845	1.20482	-	0.877193	1.92308	-	-	-	-	-	0.526316	0.669643	0.603865
Coleoptera	Coccinella septenpunctata	-	-	2.8169	-	-	1.75439	-	-	-	2.32558	-	-	0.789474	0.446429	0.603865
Hemiptera	Pilophorus perplexus	-	-	1.40845	2.40964	-	0.877193	-	0.869565	-	-	-	-	0.263158	0.892857	0.603865
Psocoptera	Psococerastis sp.	-	2.94118	-	1.20482	-	-	-	0.869565	-	2.32558	-	-	0.526316	0.446429	0.483092
Hemiptera	Coriomeris denticulatus	-	-	-	-	5.26316	-	-	-	-	-	-	2	0.789474	0.223214	0.483092
Coleoptera	Dolopius marginatus	-	-	-	-	-	-	1.92308	0.869565	-	4.65116	-	-	0.526316	0.446429	0.483092
Coleoptera	Anatis ocellata	-	-	-	-	-	0.877193	-	-	2.5641	2.32558	-	-	0.789474	-	0.362319
Coleoptera	Cardiophorus ruficollis	1.07527	-	-	-	-	1.75439	-	-	-	-	-	-	0.789474	-	0.362319
Coleoptera	Coccinella quinquepunctata	-	-	-	-	1.75439	-	1.92308	-	-	-	-	2	0.263158	0.446429	0.362319
Coleoptera	Coccinula quatuordecimpustulata	-	-	-	-	-	-	-	1.73913	-	2.32558	-	-	0.263158	0.446429	0.362319
Hemiptera	Palomena prasina	-	2.94118	-	-	1.75439	-	-	-	-	-	-	2	0.526316	0.223214	0.362319
Coleoptera	Sericus brunneus	-	-	-	-	-	0.877193	-	-	-	2.32558	-	2	0.526316	0.223214	0.362319
Diptera	Syrphidae sp.	-	-	-	-	-	-	-	-	-	-	2.5974	-	-	0.446429	0.241546
Lepidoptera	Tortricidae sp.	-	-	-	1.20482	-	0.877193	-	-	-	-	-	-	0.263158	0.223214	0.241546
Coleoptera	Athous subfuscus	-	-	-	-	3.50877	-	-	-	-	-	-	-	0.526316	-	0.241546
Hemiptera	Dolycoris baccarum	1.07527	-	-	-	-	-	-	-	2.5641	-	-	-	0.526316	-	0.241546
Hemiptera	Elasmucha grisea	-	2.94118	1.40845	-	-	-	-	-	-	-	-	-	0.263158	0.223214	0.241546
Coleoptera	Elater baltiatus	-	-	-	-	-	-	-	-	-	-	-	4	-	0.446429	0.241546
Diptera	Lipoptena cervi	-	-	-	-	-	1.75439	-	-	-	-	-	-	0.526316	-	0.241546
Coleoptera	Magdalis violacea	-	-	-	1.20482	-	-	-	-	-	-	1.2987	-	-	0.446429	0.241546
Coleoptera	Sitona gressorius	-	-	-	-	-	0.877193	-	0.869565	-	-	-	-	0.263158	0.223214	0.241546
Coleoptera	Necrobia sp.	-	2.94118	-	-	-	-	-	-	-	-	-	-	0.263158	-	0.120773
Coleoptera	Staphylinidae sp.	-	-	-	-	-	-	-	-	-	-	1.2987	-	-	0.223214	0.120773
Hymenoptera	Sphecidae sp.	-	-	-	-	-	-	-	-	2.5641	-	-	-	0.263158	-	0.120773
Hymenoptera	Tenthredinidae sp.	-	-	-	-	-	-	-	-	2.5641	-	-	-	0.263158	-	0.120773
Hemiptera	Aradus cinnamomeus	-	-	-	-	-	-	-	-	-	-	-	2	0	0.223214	0.120773
Coleoptera	Cryptocephalus fulvus	-	-	-	-	-	-	1.92308	-	-	-	-	-	-	0.223214	0.120773
Dictyoptera	Ectobius sylvestris	-	2.94118	-	-	-	-	-	-	-	-	-	-	0.263158	-	0.120773
Hemiptera	Gastrodes grosipes	1.07527	-	-	-	-	-	-	-	-	-	-	-	0.263158	-	0.120773
Coleoptera	Hippodamia tredecimpunctata	-	-	-	-	-	-	-	0.869565	-	-	-	-	-	0.223214	0.120773
Coleoptera	Melanotus erythropus	-	-	-	-	-	-	1.92308	-	-	-	-	-	-	0.223214	0.120773
Coleoptera	Myzia oblongoguttata	-	-	-	-	-	-	-	-	2.5641	-	-	-	0.263158	-	0.120773
Hymenoptera	Polistes gallicum	-	-	-	-	1.75439	-	-	-	-	-	-	-	0.263158	-	0.120773
Coleoptera	Psyllobora vigintiduopunctata	-	-	-	-	-	-	-	-	-	-	1.2987	-	-	0.223214	0.120773
Coleoptera	Selatosomus aeneus	-	-	-	-	-	-	-	-	-	-	-	2	-	0.223214	0.120773
Hemiptera	Stollia aenea	-	-	1.40845	-	-	-	-	-	-	-	-	-	-	0.223214	0.120773
Odonata	Sympecma fusca	-	-	-	-	-	0.877193	-	-	-	-	-	-	0.263158	-	0.120773
